# Supplementary material for: Host Evolutionary Lineage Shapes Assembly, Network Topology, and Metabolic Potential of Coral Skeletal Endolithic Microbiomes
Source: Microorganisms. 2026 Jan 15;14(1):195. doi: 10.3390/microorganisms14010195 (PMC12844351; doi:10.3390/microorganisms14010195)
Supplement: Supplementary file 1 [file microorganisms-14-00195-s001.zip]

Archive with 1 entries (1 files):
- microorganisms-4075643-supplementary.pdf
